# Supplementary material for: Discovery of re-purposed drugs that slow SARS-CoV-2 replication in human cells
Source: PLoS Pathog. 2021 Sep 9;17(9):e1009840. doi: 10.1371/journal.ppat.1009840 (PMC8428568; doi:10.1371/journal.ppat.1009840)
Supplement: S1 Table — (XLSX) [file ppat.1009840.s008.xlsx]

## Sheet: Supporting Information 1
S1 Table: Source and growth conditions for cell lines used in this study.
Cell line	Growth medium	Source
293T	DMEM + 10% FBS	ATCC
HUH7	DMEM + 10% FBS + NEAA	Accegen #ABC-TC0437
THP1	RPMI + 10%	Sigma-Aldrich, #88081201
SW1353	DMEM + 10% FBS	ATCC® HTB-94™
TC28a	DMEM + 10% FBS	Reference1
Hacat	DMEM + 10% FBS	Caltag Medsystems #T0020001
HFF	DMEM + 10% FBS	Cascade Biologics/Thermo Fisher C0045C
Caco2	DMEM + 10% FBS	ECACC #86010202
16HBE14o	AlphaMEM + 10% FBS	Reference 2
Calu3	AlphaMEM + 10% FBS	ATCC® HTB-55™
A549	DMEM + 10% FBS	ATCC® CCL-185™
HLF (CCD-19Lu)	DMEM + 10% FBS	ATCC® CCL-210™
PodoTERT	PodoUP3	Evercyte #PODO/TERT256
MVGenC	Endothelial Basal medium-2 kit (without VEGF)	NeoBiotech #NB-11-0002
Ab Podocytes	RPMI + 10% FBS + ITS	Reference 3
HK-2	DMEM:F12 + 10% FBS	ATCC® CRL 2190™
Vero	DMEM + 10% FBS	ATCC® CCL 81™
FBS= Foetal bovine serum
NEAA=Non-essential amino acids
ITS= Insulin-Transferrin-Selenium
VEGF=Vascular endothelial growth factor.
References
1	PMID: 7989586
2	PMID: 7507342
3	PMID: 11856766
