# Supplementary material for: Discovery of re-purposed drugs that slow SARS-CoV-2 replication in human cells
Source: PLoS Pathog. 2021 Sep 9;17(9):e1009840. doi: 10.1371/journal.ppat.1009840 (PMC8428568; doi:10.1371/journal.ppat.1009840)
Supplement: S2 Table — (XLSX) [file ppat.1009840.s009.xlsx]

## Sheet: Supporting Information 2
S2 Table: Primers used in this study
Target	Forward	Reverse
Nucleocapsid for RNA generation (P1 and P2)	TACTGTAATACGACTCACTATAGGATGTCTGATAATGGACCCCAAAATC	TTTTTTTTTTTTTTTTTTTTTTTTTTTTTTTTTTTTTAGGCCTGAGTTGAGTCAGCAC
SARS-CoV-2 N	CAACATTGCCAAAAGGCTTC	ACGAGAAGAGGCTTGACTGC
SARS-CoV-2 E	CCATCCTTACTGCGCTTCGA	AAGAAGGTTTTACAAGACTCACGTT
SARS-CoV-2 Orf7a	TGGCACTGATAACACTCGCT	TGCCCTCGTATGTTCCAGAAG
NLuc	GACGAGCGCCTGATCAAC	GGTCACTCCGTTGATGGTTAC
ACE2	TTCTGTCACCCGATTTTCAA	TCCCAACAATCGTGAGTGC
TMPRSS2	CGCTGGCCTACTCTGGAA	CTGAGGAGTCGCACTCTATCC
NLP1	TACCCTGAGAATGGGTGGAC	CGTGACAAAGCGCAGAAG
RPLP0	ACTGGTCTAGGACCCGAGAAG	CTCCCACCTTGTCTCCAGTC
