# Supplementary material for: Discovery of re-purposed drugs that slow SARS-CoV-2 replication in human cells
Source: PLoS Pathog. 2021 Sep 9;17(9):e1009840. doi: 10.1371/journal.ppat.1009840 (PMC8428568; doi:10.1371/journal.ppat.1009840)
Supplement: S3 Table — (XLSX) [file ppat.1009840.s010.xlsx]

## Sheet: Supporting Information 3
S3 Table: Inhibitors of SARS-CoV-2-ΔOrf7a-NLuc replication in Vero cells
Plate	Row	Column	Drug name	Mean relative luminescence (n=4)	SD	PrestoBlue relative viability	Replication greater than background q-values
4	A	1	Sitagliptin phosphate monohydrate	0.000140809	0.000150067	2.5607	1.09523
4	C	1	Belinostat (PXD101)	0.000366451	0.0001407	0.89498	1.09583
1	B	10	Cilnidipine	0.000390208	0.000274103	0.801674	1
9	G	1	Lacidipine	0.000439209	0.000301547	0.86	1.00347
4	B	1	MK-2048	0.000490991	0.000218144	2.26665	1.09346
4	H	1	Apixaban	0.00123997	0.000137529	2.56368	1.09821
4	D	1	LY2784544	0.00144934	0.000197227	0.785938	1.09464
4	F	1	Rosiglitazone	0.00183381	0.000162205	3.11098	1.09761
4	G	1	Pioglitazone HCl	0.00204454	0.000180799	3.48488	1.09642
4	E	1	Lenalidomide (CC-5013)	0.00218418	0.000236019	2.05839	1.09405
9	F	4	Benidipine HCl	0.00367278	0.000673643	0.808649	1.00397
10	A	5	KPT-330	0.00545369	0.00288384	0.581033	1.01913
2	A	4	Vortioxetine (Lu AA21004) HBr	0.00739132	0.0026353	0.508971	1.04816
8	B	2	Fingolimod (FTY720)	0.00756937	0.00292374	0.691059	1.11264
12	A	10	Ebastine	0.00793058	0.00147327	0.605394	1.00847
8	B	3	LY335979 (Zosuquidar 3HCL)	0.00862135	0.00214981	0.586608	1.11694
15	C	1	Atovaquone	0.00959106	0.00248381	1.54967	1.05747
16	A	2	Eltrombopag	0.00990816	0.00376416	0.719096	1.0726
17	D	5	Bedaquiline	0.0101561	0.00201751	0.878372	1.05034
17	D	4	Bedaquiline fumarate	0.0105264	0.00186156	1.11311	1.04708
20	A	9	Chlorprothixene (hydrochloride)	0.0136995	0.00209787	0.829945	1.10179
22	A	4	Homoharringtonine	0.0144055	0.00241209	0.506763	1.0608
1	H	1	Fluoxetine HCl	0.0147334	0.000425747	0.760391	1.00099
1	H	4	Idarubicin HCl	0.0149223	0.0007622	0.540586	1.00697
18	A	1	Ospemifene	0.0157444	0.00435549	0.686275	1.08004
1	H	3	Pamidronate Disodium	0.0164844	0.000473336	0.545607	1.00148
6	A	7	Panobinostat (LBH589)	0.0186737	0.00367282	0.602074	1.07317
3	E	5	Salinomycin	0.0188506	0.00162031	0.612145	1.04384
16	G	5	Daunorubicin HCl	0.0210085	0.00424631	0.696494	1.08934
14	F	7	Probucol	0.0223477	0.00315974	0.753645	1.08351
8	F	11	Anidulafungin	0.0232101	0.00228507	0.545309	1.12002
2	G	3	CO-1686 (AVL-301)	0.023392	0.00437722	0.509569	1.07545
10	D	10	Raloxifene HCl	0.0262769	0.0018943	0.578958	1.01862
1	E	3	Cediranib (AZD217)	0.026739	0.0010397	0.558996	1.02222
1	D	8	LY2835219	0.0268447	0.00138272	0.551185	1.08642
1	H	2	Epirubicin HCl	0.0279986	0.000219609	0.912692	1.00049
13	G	1	Cyclosporin A	0.0311206	0.00233878	0.524669	1.087
9	E	3	Amiodarone HCl	0.0318196	0.00296124	0.837838	1.00747
6	H	11	Dinaciclib (SCH727965)	0.0329239	0.00278648	0.663984	1.07889
13	F	3	Chloroxine	0.0355359	0.00339698	0.577688	1.10719
7	D	1	Isradipine (Dynacirc)	0.0392176	0.00403977	0.615461	1.0911
3	G	5	Vortioxetine	0.0421083	0.00272708	0.608762	1.09051
5	A	5	Fluvastatin Sodium	0.0500545	0.00557395	0.555306	1.11081
1	C	9	Posaconazole	0.0516816	0.00386042	0.767643	1.12523
9	D	11	Ciclopirox ethanolamine	0.0543635	0.00300845	0.517297	1.00948
15	C	10	Doxercalciferol	0.0556093	0.00568592	0.541842	0.544259
9	E	10	Trifluoperazine 2HCl	0.0567815	0.00401566	0.699459	1.01352
4	E	10	Abiraterone	0.0647722	0.00371916	0.564874	1.1194
15	A	1	Tioconazole	0.0716155	0.0153761	1.17219	0.0720566
9	E	7	Nitrendipine	0.0721147	0.00332326	0.864865	1.012
5	A	7	Lovastatin	0.0827964	0.00671212	0.547887	0.0514208
16	E	5	Paroxetine HCl	0.0909671	0.0150307	1.08764	0.01146
15	B	1	Vitamin D3	0.0967811	0.00863023	1.04877	0.00125475
13	B	5	Triclabendazole	0.0973601	0.00554489	0.620029	9.97e-06
7	A	9	Duloxetine HCl	0.0979811	0.0132812	0.991389	1.03689
18	F	9	Amodiaquine dihydrochloride dihydrate	0.100704	0.0111245	0.640441	0.00269175
16	D	1	Aripiprazole	0.100735	0.0137264	0.627768	0.00435925
9	F	2	Cabozantinib malate (XL184)	0.102637	0.00355274	0.511892	1.01555
18	A	11	Thonzonium Bromide	0.103504	0.00436222	0.604902	3.06e-06
20	C	2	Triclosan	0.106199	0.0102865	0.523446	0.00126899
9	G	2	Manidipine	0.108566	0.00422862	1.03568	1.01709
9	G	3	Manidipine 2HCl	0.109555	0.00383117	0.812973	1.01606
9	F	7	Flunarizine 2HCl	0.113322	0.00828857	2.62919	1.02119
13	E	6	Butoconazole nitrate	0.116023	0.00781658	0.692194	0.000273584
9	F	6	Amlodipine Besylate	0.124006	0.00826401	1.38541	1.02171
2	C	4	Masitinib (AB1010)	0.133853	0.0208283	1.30801	0.00706582
6	H	1	Clotrimazole	0.138853	0.0219561	1.05711	0.00397008
17	C	9	Ciclesonide	0.140872	0.0167264	0.512541	0.0012883
18	B	8	Desogestrel	0.145321	0.0131932	0.665686	0.000562644
