# Supplementary material for: Discovery of re-purposed drugs that slow SARS-CoV-2 replication in human cells
Source: PLoS Pathog. 2021 Sep 9;17(9):e1009840. doi: 10.1371/journal.ppat.1009840 (PMC8428568; doi:10.1371/journal.ppat.1009840)
Supplement: S4 Table — (XLSX) [file ppat.1009840.s011.xlsx]

## Sheet: Supporting Information 4
S4 Table: Effects of identified Inhibitors of SARS-Cov-2-ΔOrf7a-NLuc replication on recombinant NLuc activity
Compound	Reads Counts per second				Relative Recombinant NLUC	% activity in Vero 100PFU screen
(+)-Catechin hydrate	362209	357899	366108	367703	0.962064	160.212
17-AAG (KOS953)	339450	347084	343744	348179	0.91213	209.095
Abiraterone	279631	289523	288897	289231	0.759161	6.46431
Alogliptin Benzoate	316906	332493	331161	323679	0.86302	166.047
Alosetron Hydrochloride	328498	338671	337783	339698	0.88976	176.707
Alvimopan	338215	350063	350082	352328	0.920223	169.076
Amiodarone HCl	364410	365102	365644	366409	0.967123	4.58733
Amodiaquine dihydrochloride dihydrate	351271	347518	344113	339282	0.914596	12.3912
AN-2690	329173	329953	332892	324160	0.87092	170.912
Anidulafungin	365229	376574	364202	366012	0.974039	4.56655
Ascomycin(FK 520)	312887	325360	316950	314498	0.840162	171.175
AT13387	289397	302902	309451	303901	0.797784	191.255
Atovaquone	224278	226697	224646	216287	0.590179	3.83816
Baicalin	353023	358945	357158	357276	0.943855	163.873
Baricitinib phosphate	337511	341167	346435	349331	0.909475	198.695
Bedaquiline	348601	355872	347079	351646	0.928501	3.53948
Bedaquiline fumarate	351974	352561	351293	338630	0.922718	3.5755
Belinostat (PXD101)	351877	362403	352055	355423	0.940783	4.66679
Benidipine HCl	50508	49563	49185	49177	0.131304	1.81352
Bivalirudin Trifluoroacetate	309590	311058	307409	301908	0.813872	171.785
Boceprevir	341877	348889	346623	349417	0.917655	177.845
Cabozantinib malate (XL184)	333265	320522	329153	328687	0.867908	11.5663
Caffeic acid	390077	320522	399891	403178	1.05399	172.748
Cediranib (AZD217)	350524	320522	354116	362844	0.943902	3.31323
Cetirizine	170134	320522	168670	171706	0.448561	160.919
Chloroxine	380665	320522	374596	374884	0.997545	6.49616
Chlorprothixene (hydrochloride)	359664	320522	361391	361186	0.957435	4.27984
Ciclopirox ethanolamine	358391	320522	365653	361119	0.961033	6.80902
Cilnidipine	28828	320522	28106	27971	0.0752106	0.696249
CO-1686 (AVL-301)	327566	320522	324163	319872	0.855087	2.97619
Cyclosporin A	373363	320522	381885	373048	1.00014	6.06819
Daidzein	339091	320522	350216	346126	0.915372	160.87
Daunorubicin HCl	319222	320522	327409	328432	0.861506	4.79794
Dinaciclib (SCH727965)	345056	320522	342151	346073	0.913362	5.07883
Doxercalciferol	361602	320522	370984	356613	0.961269	8.30619
Duloxetine HCl	297459	320522	293652	301826	0.789375	11.7965
Ebastine	323732	320522	324560	326603	0.857585	4.06943
Eltrombopag	331875	320522	331553	322913	0.866619	3.71851
Epirubicin HCl	298948	320522	302560	310338	0.802456	3.43873
Ethamsylate	388357	320522	391647	386776	1.02865	167.387
Fingolimod (FTY720)	354171	320522	356587	351555	0.939334	3.03801
Fluoxetine HCl	317425	320522	314163	307707	0.830596	2.12061
Fluvastatin Sodium	344916	320522	339204	335899	0.899431	5.82511
Idarubicin HCl	327538	320522	325691	318222	0.860994	2.13992
Isradipine (Dynacirc)	19176	320522	18561	18431	0.0495887	6.0503
KPT-330	378225	320522	389989	381493	1.02159	3.72884
Lacidipine	61246	320522	60310	59492	0.160065	1.49486
Levodopa	304150	320522	322065	316577	0.839019	232.77
L-Glutamine	349150	320522	361792	350740	0.941896	203.771
Lithium Citrate	343238	320522	350985	343490	0.921698	205.459
Lithocholic Acid	350340	320522	350189	353302	0.934238	204.792
Lovastatin	351803	320522	353101	349914	0.931863	9.07109
LY2835219	345999	320522	345910	348685	0.918872	3.32383
LY335979 (Zosuquidar 3HCL)	352212	320522	356783	351420	0.9362	3.14133
Manidipine	249924	320522	250350	251205	0.66146	12.1506
Manidipine 2HCl	242466	320522	242968	239469	0.638229	12.2481
Meloxicam (Mobic)	308460	320522	309204	312953	0.824021	178.231
Mepenzolate Bromide	330221	320522	339233	336213	0.889583	174.903
Methyldopa	361429	320522	364798	367357	0.966613	175.445
NAD+	385544	320522	386401	376264	1.01635	164.308
Nevirapine	371882	320522	379254	373316	0.99324	186.779
Nitrendipine	26271	320522	26096	26141	0.0691467	8.55837
Noscapine HCl	358232	320522	362883	354994	0.950175	212.879
Ospemifene	356755	320522	358779	352991	0.940726	4.11444
Oxethazaine	330534	320522	331517	321724	0.873612	167.08
Pamidronate Disodium	309519	320522	313471	313941	0.831274	2.29443
Panobinostat (LBH589)	330994	320522	343634	341728	0.896256	3.68018
Paroxetine HCl	360169	320522	369849	368856	0.973172	11.6011
Posaconazole	325406	320522	324458	315077	0.856451	5.7915
Probucol	337686	320522	341300	339611	0.902269	5.23172
Raloxifene HCl	334037	320522	331016	335545	0.881213	5.74448
Ranolazine	359507	320522	367539	367791	0.967918	166.807
Ruxolitinib (INCB018424)	314540	320522	317488	316727	0.838138	168.576
Salinomycin	365050	320522	373342	367850	0.977863	3.74807
Tioconazole	349867	320522	345556	349383	0.922076	9.86026
Triclabendazole	335937	320522	336143	339544	0.892308	12.49
Trifluoperazine 2HCl	358281	320522	348422	360671	0.939701	7.04738
Vitamin D3	370629	320522	360711	364312	0.968154	12.3037
Vortioxetine	326546	320522	329264	332965	0.873173	6.02966
Vortioxetine (Lu AA21004) HBr	280784	320522	284246	284019	0.747904	1.3867
DMSO	356875	320522	360022	355819	0.945032	100
DMSO1	365885	320522	366954	370334	0.969202	100
DMSO2	387195	320522	397670	396896	1.04274	100
DMSO3	382401	320522	382402	379669	1.01266	100
DMSO4	390492	320522	388004	391251	1.03036	100
