# Supplementary material for: Discovery of re-purposed drugs that slow SARS-CoV-2 replication in human cells
Source: PLoS Pathog. 2021 Sep 9;17(9):e1009840. doi: 10.1371/journal.ppat.1009840 (PMC8428568; doi:10.1371/journal.ppat.1009840)
Supplement: S5 Table — (XLSX) [file ppat.1009840.s012.xlsx]

## Sheet: Supporting Information 5
S5 Table: Compounds that inhibited SARS-Cov2-∆Orf7a-NLuc replication in Vero and HUH7 screens
HUH7	Row	Column	Drug name	Mean relative luminescence (n=4)	SD	PrestoBlue relative viability	Vero	Row	Column	Drug name	Mean relative luminescence (n=4)	SD	PrestoBlue relative viability
9	E	3	Amiodarone HCl	0.0340353	0.00211097	0.963298	9	E	3	Amiodarone HCl	0.0318196	0.00296124	0.837838
9	F	6	Amlodipine Besylate	0.0338106	0.0020809	0.68594	9	F	6	Amlodipine Besylate	0.124006	0.00826401	1.38541
18	F	9	Amodiaquine dihydrochloride dihydrate	0.0125838	0.000224207	0.778309	18	F	9	Amodiaquine dihydrochloride dihydrate	0.100704	0.0111245	0.640441
16	D	1	Aripiprazole	0.00869417	0.00169536	0.741567	16	D	1	Aripiprazole	0.100735	0.0137264	0.627768
15	C	1	Atovaquone	0.0582438	0.0101182	1.15049	15	C	1	Atovaquone	0.00959106	0.00248381	1.54967
17	D	4	Bedaquiline fumarate	0.108424	0.00670863	0.522411	17	D	4	Bedaquiline fumarate	0.0105264	0.00186156	1.11311
9	F	4	Benidipine HCl	0.00382137	0.00120325	0.66087	9	F	4	Benidipine HCl	0.00367278	0.000673643	0.808649
9	F	2	Cabozantinib malate (XL184)	0.0341202	0.00310878	0.801129	9	F	2	Cabozantinib malate (XL184)	0.102637	0.00355274	0.511892
20	A	9	Chlorprothixene (hydrochloride)	0.0317614	0.00356602	0.762326	20	A	9	Chlorprothixene (hydrochloride)	0.0136995	0.00209787	0.829945
9	D	11	Ciclopirox ethanolamine	0.0460126	0.000596964	0.502315	9	D	11	Ciclopirox ethanolamine	0.0543635	0.00300845	0.517297
1	B	10	Cilnidipine	0.00182048	0.000389966	0.797038	1	B	10	Cilnidipine	0.000390208	0.000274103	0.801674
13	G	1	Cyclosporin A	0.0802051	0.00722785	0.506995	13	G	1	Cyclosporin A	0.0311206	0.00233878	0.524669
16	G	5	Daunorubicin HCl	0.00605849	0.00172693	0.518582	16	G	5	Daunorubicin HCl	0.0210085	0.00424631	0.696494
6	H	11	Dinaciclib (SCH727965)	0.0629437	0.000227887	0.593445	6	H	11	Dinaciclib (SCH727965)	0.0329239	0.00278648	0.663984
7	A	9	Duloxetine HCl	0.028451	0.000419704	0.504807	7	A	9	Duloxetine HCl	0.0979811	0.0132812	0.991389
12	A	10	Ebastine	0.015939	0.000320262	1.61367	12	A	10	Ebastine	0.00793058	0.00147327	0.605394
9	F	7	Flunarizine 2HCl	0.109125	0.00602269	0.968944	9	F	7	Flunarizine 2HCl	0.113322	0.00828857	2.62919
1	H	1	Fluoxetine HCl	0.0805708	0.00176376	0.91596	1	H	1	Fluoxetine HCl	0.0147334	0.000425747	0.760391
5	A	5	Fluvastatin Sodium	0.0544799	0.00291862	1.3017	5	A	5	Fluvastatin Sodium	0.0500545	0.00557395	0.555306
22	A	4	Homoharringtonine	0.0133039	0.00326185	0.679424	22	A	4	Homoharringtonine	0.0144055	0.00241209	0.506763
7	D	1	Isradipine (Dynacirc)	0.00135473	0.000935001	0.676175	7	D	1	Isradipine (Dynacirc)	0.0392176	0.00403977	0.615461
10	A	5	KPT-330	0.0585888	0.000707177	0.710223	10	A	5	KPT-330	0.00545369	0.00288384	0.581033
9	G	1	Lacidipine	0.0266165	0.00129004	0.924675	9	G	1	Lacidipine	0.000439209	0.000301547	0.86
5	A	7	Lovastatin	0.0875815	0.00230785	1.07541	5	A	7	Lovastatin	0.0827964	0.00671212	0.547887
1	D	8	LY2835219	0.0724225	0.002963	0.604272	1	D	8	LY2835219	0.0268447	0.00138272	0.551185
8	B	3	LY335979 (Zosuquidar 3HCL)	0.0823105	0.00909121	0.620331	8	B	3	LY335979 (Zosuquidar 3HCL)	0.00862135	0.00214981	0.586608
9	G	2	Manidipine	0.100031	0.00232708	0.539582	9	G	2	Manidipine	0.108566	0.00422862	1.03568
9	G	3	Manidipine 2HCl	0.0444655	0.00217836	0.572558	9	G	3	Manidipine 2HCl	0.109555	0.00383117	0.812973
2	C	4	Masitinib (AB1010)	0.0391716	0.000430663	0.715617	2	C	4	Masitinib (AB1010)	0.133853	0.0208283	1.30801
9	E	7	Nitrendipine	0.000729224	0.000593849	0.654545	9	E	7	Nitrendipine	0.0721147	0.00332326	0.864865
18	A	1	Ospemifene	0.144859	0.00283626	1.20343	18	A	1	Ospemifene	0.0157444	0.00435549	0.686275
6	A	7	Panobinostat (LBH589)	0.0589713	0.000948874	0.753019	6	A	7	Panobinostat (LBH589)	0.0186737	0.00367282	0.602074
10	D	10	Raloxifene HCl	0.0364588	0.000553345	0.5413	10	D	10	Raloxifene HCl	0.0262769	0.0018943	0.578958
15	A	1	Tioconazole	0.124683	0.0201433	1.12864	15	A	1	Tioconazole	0.0716155	0.0153761	1.17219
15	B	1	Vitamin D3	0.0256711	0.00935675	0.641766	15	B	1	Vitamin D3	0.0967811	0.00863023	1.04877
Red indicates Nluc inhibitors
